# Supplementary material for: Bis(guanidinium) chloranilate
Source: Acta Crystallogr Sect E Struct Rep Online. 2011 Sep 14;67(Pt 10):o2625. doi: 10.1107/S1600536811036373 (PMC3201558; doi:10.1107/S1600536811036373)
Supplement: Supplementary file 2 [file e-67-o2625-Isup2.hkl]

# 
# h,k,l, Fc-squared, Fo-squared, sigma(Fo-squared) and status flag 
# 
data_I
_shelx_title ' zam79 in C2/c' 
_shelx_refln_list_code          4 
_shelx_F_calc_maximum      204.04 
_exptl_crystal_F_000       672.00 
_reflns_d_resolution_high  0.7194 
 
loop_ 
 _symmetry_equiv_pos_as_xyz 
 'x, y, z' 
 '-x, y, -z+1/2' 
 'x+1/2, y+1/2, z' 
 '-x+1/2, y+1/2, -z+1/2' 
 '-x, -y, -z' 
 'x, -y, z-1/2' 
 '-x+1/2, -y+1/2, -z' 
 'x+1/2, -y+1/2, z-1/2' 
 
_cell_length_a    19.5224 
_cell_length_b     3.7316 
_cell_length_c    18.4103 
_cell_angle_alpha  90.000 
_cell_angle_beta  116.087 
_cell_angle_gamma  90.000 
 
_shelx_F_squared_multiplier     1.000 
 
loop_ 
 _refln_index_h 
 _refln_index_k 
 _refln_index_l 
 _refln_F_squared_calc 
 _refln_F_squared_meas 
 _refln_F_squared_sigma 
 _refln_observed_status 
   2   0   0     5603.65     5601.91     48.32 o 
   4   0   0      607.92      492.50      4.35 o 
   6   0   0     1499.23     1369.47     11.15 o 
   8   0   0      574.77      602.72      6.76 o 
  10   0   0      423.52      343.08      5.80 o 
  12   0   0     7972.38     7638.27     53.85 o 
  14   0   0     1666.50     1462.68     12.21 o 
  16   0   0      294.69      323.07      8.79 o 
  18   0   0      157.80      169.28      9.88 o 
  20   0   0      149.23      138.67      7.36 o 
  22   0   0       19.58       27.85      5.17 o 
  24   0   0       26.17       39.34      6.19 o 
   1   1   0     1639.95     1826.22     14.84 o 
   3   1   0      206.78      238.75      6.82 o 
   5   1   0      545.41      514.86      7.81 o 
   7   1   0      863.73      958.66     12.65 o 
   9   1   0     1288.09     1511.97     16.22 o 
  11   1   0       29.29       14.05      1.94 o 
  13   1   0     1599.52     1543.71     17.07 o 
  15   1   0     2405.28     2330.64     18.51 o 
  17   1   0      445.11      411.53      5.82 o 
  19   1   0        0.18       -0.65      2.72 o 
  21   1   0       89.15       96.99      4.77 o 
  23   1   0        6.69        5.98      3.57 o 
   0   2   0     9563.49    10213.82     48.29 o 
   2   2   0     3951.69     4126.94     17.51 o 
   4   2   0      171.86      183.32      2.90 o 
   6   2   0      397.77      454.55      3.70 o 
   8   2   0      401.54      383.30      5.46 o 
  10   2   0       46.97       54.78      2.66 o 
  12   2   0     5992.16     5890.71     48.17 o 
  14   2   0     3541.31     3506.56     25.62 o 
  16   2   0      407.42      399.97     12.94 o 
  18   2   0       51.48       48.00      3.20 o 
  20   2   0       12.65        9.05      3.09 o 
  22   2   0       64.91       63.76      4.96 o 
   1   3   0     1372.34     1430.80     11.21 o 
   3   3   0        7.88       18.29      2.15 o 
   5   3   0      234.02      244.49      5.90 o 
   7   3   0       12.18        8.91      2.84 o 
   9   3   0       82.18       82.27      4.16 o 
  11   3   0       36.86       40.26      3.59 o 
  13   3   0     2222.12     2298.34     15.28 o 
  15   3   0      302.78      319.99      6.11 o 
  17   3   0      189.84      205.07      5.46 o 
  19   3   0       83.64       82.27      4.60 o 
   0   4   0      570.39      603.57     12.24 o 
   2   4   0       12.09       11.87      3.11 o 
   4   4   0      286.23      294.47      6.85 o 
   6   4   0      284.96      285.38      7.05 o 
   8   4   0       45.80       44.44      4.22 o 
  10   4   0      187.25      202.70      6.60 o 
  12   4   0      360.99      417.84     12.48 o 
  14   4   0      133.81      145.52      8.62 o 
   3   5   0       50.56       60.62     10.44 o 
   5   5   0      157.76      143.13     20.21 o 
 -23   1   1      529.77      526.37     11.15 o 
 -21   1   1      764.74      685.79     10.55 o 
 -19   1   1        3.12        4.21      2.72 o 
 -17   1   1      540.79      473.45     10.87 o 
 -15   1   1     3398.11     3313.37     34.46 o 
 -13   1   1     3321.98     3118.27     17.47 o 
 -11   1   1     5705.88     5690.56     20.28 o 
  -9   1   1     6035.85     6279.85     58.03 o 
  -7   1   1     1750.33     1745.36     21.63 o 
  -5   1   1      217.11      242.25      4.90 o 
  -3   1   1    41634.16    40113.83    295.28 o 
  -1   1   1     1585.73     1937.60     22.45 o 
   1   1   1     2212.23     2325.88     14.86 o 
   3   1   1    15095.04    14432.38    137.58 o 
   5   1   1     3198.04     3275.51     14.37 o 
   7   1   1     5571.64     5680.32     39.14 o 
   9   1   1      780.61      707.20      5.74 o 
  11   1   1        3.05        5.77      1.85 o 
  13   1   1       27.04       24.77      2.50 o 
  15   1   1     2081.92     2144.10     13.25 o 
  17   1   1      620.57      604.92      9.96 o 
  19   1   1      749.30      734.57     12.60 o 
  21   1   1      210.99      214.37      6.43 o 
  23   1   1       12.48       11.32      3.90 o 
 -22   2   1       70.06       65.96      5.03 o 
 -20   2   1      675.59      709.03     14.90 o 
 -18   2   1       25.26       24.16      2.96 o 
 -16   2   1      732.20      722.32      8.07 o 
 -14   2   1      318.29      293.72      5.59 o 
 -12   2   1      121.71      141.60      3.70 o 
 -10   2   1      115.09      113.38      4.77 o 
  -8   2   1      394.77      370.52      4.87 o 
  -6   2   1      827.14      883.95      7.26 o 
  -4   2   1       97.12      129.74      2.91 o 
  -2   2   1       20.58       27.04      2.34 o 
   0   2   1     1111.06     1086.12     16.67 o 
   2   2   1     1760.12     1878.01      9.35 o 
   4   2   1       19.61       19.33      2.15 o 
   6   2   1      504.04      518.44      4.31 o 
   8   2   1      596.82      595.97      7.33 o 
  10   2   1     2208.66     2251.36     14.93 o 
  12   2   1     2935.72     2902.92     15.29 o 
  14   2   1      247.85      221.55      4.76 o 
  16   2   1      335.21      313.01      5.71 o 
  18   2   1      200.27      195.91      5.11 o 
  20   2   1      505.68      505.45      8.26 o 
  22   2   1        8.05       -0.24      6.04 o 
 -19   3   1       15.92       20.70      3.54 o 
 -17   3   1      211.83      224.57      5.64 o 
 -15   3   1      402.14      427.55      6.86 o 
 -13   3   1        0.99        4.90      2.92 o 
 -11   3   1     1070.21     1057.86     12.07 o 
  -9   3   1     1905.65     1907.31     15.76 o 
  -7   3   1       18.56       13.18      2.82 o 
  -5   3   1        9.36        7.12      2.57 o 
  -3   3   1       22.18       16.96      2.31 o 
  -1   3   1       62.71       67.02      3.35 o 
   1   3   1     2898.31     3028.53     60.65 o 
   3   3   1     2458.23     2677.68     21.05 o 
   5   3   1       20.81       19.09      2.81 o 
   7   3   1      179.55      182.30      5.15 o 
   9   3   1      494.65      488.21      8.04 o 
  11   3   1      404.02      410.50      7.88 o 
  13   3   1      445.38      462.42     14.60 o 
  15   3   1      297.62      315.41      8.16 o 
  17   3   1      659.34      670.39     16.59 o 
  19   3   1      862.79      930.99     11.67 o 
 -14   4   1       66.10       69.75      5.08 o 
 -12   4   1      597.82      660.26     13.08 o 
 -10   4   1      170.69      178.54      6.15 o 
  -8   4   1      395.02      424.57     11.02 o 
  -6   4   1      756.76      797.97     11.06 o 
  -4   4   1      237.46      242.74      6.38 o 
  -2   4   1      628.42      617.16     13.85 o 
   0   4   1      114.78      120.36      4.77 o 
   2   4   1      375.73      393.14      8.72 o 
   4   4   1     1060.19     1125.04     20.04 o 
   6   4   1      730.71      760.84     12.60 o 
   8   4   1      225.37      230.89      7.68 o 
  10   4   1      168.94      173.39     10.44 o 
  12   4   1      182.90      185.06     10.17 o 
  14   4   1      773.76      782.32     37.31 o 
  -5   5   1       26.52       22.68      7.88 o 
   3   5   1      104.22      111.37      9.55 o 
   5   5   1      131.27      127.73      8.91 o 
 -24   0   2      944.66      891.85     17.90 o 
 -22   0   2     1483.32     1422.21     51.19 o 
 -20   0   2     1390.74     1371.91     27.20 o 
 -18   0   2       20.13        8.51      3.89 o 
 -16   0   2     6698.85     6021.50     73.17 o 
 -14   0   2     2255.94     2219.77     16.99 o 
 -12   0   2     1206.87     1135.15     15.06 o 
 -10   0   2     1140.68      935.42     11.91 o 
  -8   0   2    40217.49    39655.95    107.34 o 
  -6   0   2      602.90      687.09     16.80 o 
  -4   0   2     8121.89     7516.44     63.69 o 
  -2   0   2     1148.92     1335.07     17.63 o 
   0   0   2      544.97      651.71     10.93 o 
   2   0   2      308.61      252.35      2.41 o 
   4   0   2    27971.12    26494.74    102.06 o 
   6   0   2    10921.19    10697.78     64.87 o 
   8   0   2    12171.35    12732.13     97.70 o 
  10   0   2      264.49      296.89      4.62 o 
  12   0   2     3295.84     3423.51     35.77 o 
  14   0   2       21.98       26.02      5.45 o 
  16   0   2       10.11       15.75      3.92 o 
  18   0   2     2997.73     2846.30     33.53 o 
  20   0   2     1116.46      995.90     17.90 o 
  22   0   2       95.09       82.38      6.83 o 
 -23   1   2      397.90      372.96      8.38 o 
 -21   1   2       12.24        8.74      2.99 o 
 -19   1   2        0.83       -2.53      2.53 o 
 -17   1   2      301.60      268.82      5.08 o 
 -15   1   2     1116.73     1130.24     13.08 o 
 -13   1   2        0.41        2.44      1.81 o 
 -11   1   2       81.30       76.53      2.81 o 
  -9   1   2      578.71      656.20      8.25 o 
  -7   1   2     1415.21     1380.22     10.74 o 
  -5   1   2       25.06       45.15      8.59 o 
  -3   1   2     2684.23     3009.37     14.31 o 
  -1   1   2    20219.29    20878.18    149.30 o 
   1   1   2     4088.46     4288.49     63.47 o 
   3   1   2     1701.68     1755.33     28.38 o 
   5   1   2      431.11      436.48      6.50 o 
   7   1   2      600.45      567.18     10.28 o 
   9   1   2     2415.94     2457.37     44.97 o 
  11   1   2      245.73      211.40      4.17 o 
  13   1   2        7.19       10.43      2.11 o 
  15   1   2        3.97        2.88      2.17 o 
  17   1   2     1221.25     1139.86     17.81 o 
  19   1   2      154.07      155.57      5.49 o 
  21   1   2       41.40       42.53      4.13 o 
 -22   2   2      220.33      234.77      7.35 o 
 -20   2   2      443.41      455.99      7.29 o 
 -18   2   2        5.79        7.19      2.59 o 
 -16   2   2        3.40        1.74      2.30 o 
 -14   2   2     1084.28     1109.79      9.78 o 
 -12   2   2      742.49      774.43      7.35 o 
 -10   2   2     1653.73     1696.52     10.46 o 
  -8   2   2     3180.33     3094.42     19.42 o 
  -6   2   2     4929.23     4846.28     24.82 o 
  -4   2   2       58.02       57.31      2.21 o 
  -2   2   2     1111.59     1248.99      9.01 o 
   0   2   2     5568.34     5703.05     74.19 o 
   2   2   2     1783.63     1942.58     14.15 o 
   4   2   2     6012.81     6042.76     40.63 o 
   6   2   2     3256.13     3318.39     32.88 o 
   8   2   2     1383.38     1304.05     15.73 o 
  10   2   2      481.29      482.32      9.45 o 
  12   2   2      291.51      299.03      6.16 o 
  14   2   2       68.58       68.25      3.17 o 
  16   2   2     2499.51     2509.96     16.09 o 
  18   2   2     1281.92     1270.24     12.26 o 
  20   2   2     1622.37     1669.91     16.59 o 
 -19   3   2       38.07       38.55      3.78 o 
 -17   3   2      309.93      341.88      6.57 o 
 -15   3   2      189.73      183.97      4.83 o 
 -13   3   2       12.00       14.00      2.62 o 
 -11   3   2       96.36       98.71      4.51 o 
  -9   3   2     1902.85     1970.49     16.24 o 
  -7   3   2      249.55      233.27      7.63 o 
  -5   3   2      256.45      247.55      4.80 o 
  -3   3   2      400.97      396.32      6.35 o 
  -1   3   2      174.45      197.61      4.64 o 
   1   3   2      547.52      573.99      7.46 o 
   3   3   2     1149.65     1233.08     15.48 o 
   5   3   2     4919.39     5202.96     30.11 o 
   7   3   2       34.15       33.67      3.29 o 
   9   3   2        0.15       -1.17      2.88 o 
  11   3   2     1009.08     1085.90     28.69 o 
  13   3   2      244.75      248.65      5.42 o 
  15   3   2        9.42       10.36      2.86 o 
  17   3   2      244.96      255.57      6.40 o 
 -16   4   2       10.77        6.33      4.54 o 
 -14   4   2       19.01       22.80      4.31 o 
 -12   4   2      746.24      805.43     12.92 o 
 -10   4   2      230.64      236.71      6.88 o 
  -8   4   2      102.47      109.93      4.99 o 
  -6   4   2      129.37      137.99      5.23 o 
  -4   4   2      142.92      142.21      5.27 o 
  -2   4   2      288.66      287.03     11.73 o 
   0   4   2      574.71      610.88     19.42 o 
   2   4   2      259.90      274.06     19.99 o 
   4   4   2      532.51      525.07     27.20 o 
   6   4   2      605.54      563.99     21.21 o 
   8   4   2      288.97      290.11     17.99 o 
  10   4   2       78.31       74.81      9.55 o 
  12   4   2      102.33      100.12      6.75 o 
  14   4   2      285.19      272.73     19.21 o 
  -7   5   2      708.46      784.88     17.66 o 
  -5   5   2      149.59      171.48      9.48 o 
   3   5   2      697.25      639.87     26.98 o 
   5   5   2      156.46      150.91      9.42 o 
 -25   1   3      812.64      854.28     19.78 o 
 -23   1   3     1290.79     1247.46     14.52 o 
 -21   1   3      849.55      770.71     16.22 o 
 -19   1   3       56.63       47.03      3.12 o 
 -17   1   3     1048.60     1024.11      8.76 o 
 -15   1   3     2343.67     2192.90     13.37 o 
 -13   1   3        2.24        1.76      1.90 o 
 -11   1   3    10017.25    10380.50     57.20 o 
  -9   1   3     3595.80     3639.20     39.79 o 
  -7   1   3     1293.94     1308.52      9.00 o 
  -5   1   3    14423.36    13983.41     65.90 o 
  -3   1   3    15638.75    16125.78     71.34 o 
  -1   1   3    21663.18    21708.70    168.21 o 
   1   1   3    13680.47    13539.80     71.98 o 
   3   1   3     7884.56     7951.65     49.20 o 
   5   1   3     4636.93     4367.92     49.71 o 
   7   1   3     3254.99     3342.26     48.78 o 
   9   1   3        2.06        3.49      1.72 o 
  11   1   3     3553.80     3631.51     45.17 o 
  13   1   3        1.90        3.21      2.12 o 
  15   1   3     2127.79     1978.55     19.06 o 
  17   1   3     1543.16     1436.55     12.69 o 
  19   1   3      705.64      665.58     10.48 o 
  21   1   3        0.53       -3.63      4.17 o 
 -22   2   3        4.81        3.05      3.36 o 
 -20   2   3      387.98      401.72      6.80 o 
 -18   2   3      165.70      176.77      4.55 o 
 -16   2   3      185.40      176.29      5.95 o 
 -14   2   3       30.78       34.10      2.60 o 
 -12   2   3      879.35      947.50      8.08 o 
 -10   2   3      637.30      616.26      8.79 o 
  -8   2   3     1197.18     1131.46      7.24 o 
  -6   2   3      801.88      901.44      7.43 o 
  -4   2   3     2542.44     2980.95     28.44 o 
  -2   2   3     1650.99     1761.72     24.30 o 
   0   2   3        2.58        1.51      1.66 o 
   2   2   3     4752.31     4931.66     35.35 o 
   4   2   3     2011.43     2068.04     19.55 o 
   6   2   3       36.81       37.25      1.89 o 
   8   2   3      209.15      200.85      3.86 o 
  10   2   3     1588.94     1546.86     24.29 o 
  12   2   3     1075.00     1045.80      9.33 o 
  14   2   3      260.38      270.48      5.71 o 
  16   2   3       75.27       79.49      4.90 o 
  18   2   3       49.03       57.48      3.74 o 
  20   2   3      425.22      445.97     19.33 o 
 -21   3   3      147.20      169.94      5.86 o 
 -19   3   3      305.24      338.45      7.96 o 
 -17   3   3      438.02      465.06      7.40 o 
 -15   3   3       38.83       39.98      3.09 o 
 -13   3   3       33.29       39.98      2.99 o 
 -11   3   3      476.09      499.21     15.51 o 
  -9   3   3     1500.06     1511.39     14.06 o 
  -7   3   3      321.87      300.09      6.34 o 
  -5   3   3      170.08      154.70      3.63 o 
  -3   3   3       22.66       23.06      2.75 o 
  -1   3   3     1410.66     1464.70     18.96 o 
   1   3   3     1078.87     1090.97      9.04 o 
   3   3   3     3016.51     2979.16     40.40 o 
   5   3   3      974.97      989.05      9.55 o 
   7   3   3     1373.37     1445.59     29.08 o 
   9   3   3     1568.00     1657.60     22.79 o 
  11   3   3     1256.35     1366.79     35.81 o 
  13   3   3      494.99      534.42     18.36 o 
  15   3   3      429.77      436.32      8.92 o 
  17   3   3       90.53       94.91      4.60 o 
 -16   4   3      303.08      323.15      8.78 o 
 -14   4   3      140.02      141.97      9.36 o 
 -12   4   3     1042.73     1069.49     16.73 o 
 -10   4   3      583.60      582.09     14.58 o 
  -8   4   3      727.43      725.57     15.49 o 
  -6   4   3      307.84      307.19      8.02 o 
  -4   4   3      292.59      280.95      6.82 o 
  -2   4   3      125.08      120.99      4.71 o 
   0   4   3      409.92      417.36     13.56 o 
   2   4   3      568.18      544.12     13.66 o 
   4   4   3      165.09      156.26      8.46 o 
   6   4   3      340.39      330.64     11.99 o 
   8   4   3        7.33        6.54      5.28 o 
  10   4   3      109.25      112.07      8.73 o 
  12   4   3      761.35      674.64     26.65 o 
  -7   5   3        9.70        3.12      5.29 o 
  -5   5   3      260.25      260.39      9.61 o 
  -3   5   3       12.52        4.22      8.88 o 
  -1   5   3      271.48      237.17     15.77 o 
   3   5   3      116.12      108.50      8.88 o 
 -24   0   4      685.21      654.24     15.07 o 
 -22   0   4      114.18       90.14      6.20 o 
 -20   0   4     3969.98     3662.89     41.30 o 
 -18   0   4     7239.94     6583.93     43.33 o 
 -16   0   4     6877.28     6869.17     68.31 o 
 -14   0   4        1.77        5.99      4.93 o 
 -12   0   4      214.81      252.70      4.68 o 
 -10   0   4      884.72      888.14     14.62 o 
  -8   0   4    16423.75    15856.46     47.21 o 
  -6   0   4    16868.89    16080.63    134.43 o 
  -4   0   4     7727.48     7596.89     92.76 o 
  -2   0   4      870.59      760.45     41.08 o 
   0   0   4     8520.37     8458.08     37.69 o 
   2   0   4        8.65       13.75      1.31 o 
   4   0   4     5868.33     5833.40     29.78 o 
   6   0   4       13.93       47.90      2.99 o 
   8   0   4     1721.36     1411.92      9.56 o 
  10   0   4     5626.39     5789.98     32.95 o 
  12   0   4       32.29       49.75      3.09 o 
  14   0   4       38.77       67.23      4.74 o 
  16   0   4     2574.18     2276.65     24.65 o 
  18   0   4       12.17       11.23      4.20 o 
  20   0   4     1210.06     1278.44     21.04 o 
  22   0   4      754.99      784.14     17.66 o 
 -25   1   4        3.23        2.44      3.68 o 
 -23   1   4       44.14       44.50      4.07 o 
 -21   1   4       52.19       56.01      3.89 o 
 -19   1   4       13.42       15.66      2.56 o 
 -17   1   4      370.17      319.85      5.09 o 
 -15   1   4       10.36       13.87      2.09 o 
 -13   1   4        8.48        4.07      1.84 o 
 -11   1   4      184.71      171.45      2.83 o 
  -9   1   4       45.10       33.31      1.50 o 
  -7   1   4     5122.49     5636.50     51.16 o 
  -5   1   4    11608.09    12037.73     41.99 o 
  -3   1   4     1916.61     2196.11     10.38 o 
  -1   1   4     1933.70     1831.42     18.04 o 
   1   1   4     6868.82     7022.61     43.78 o 
   3   1   4       99.26      123.74      3.26 o 
   5   1   4      791.77      863.82      7.37 o 
   7   1   4     1034.54     1138.74      7.73 o 
   9   1   4      929.32      894.87      7.24 o 
  11   1   4       13.46       19.90      2.26 o 
  13   1   4      312.30      292.05      4.96 o 
  15   1   4      583.94      527.30      6.94 o 
  17   1   4       86.99       93.02      4.53 o 
  19   1   4       43.26       50.29      4.01 o 
  21   1   4       58.61       54.92      4.54 o 
 -24   2   4       44.18       41.17      5.73 o 
 -22   2   4      546.07      601.05     10.64 o 
 -20   2   4     1160.01     1222.08     14.53 o 
 -18   2   4     1062.60     1062.36     10.01 o 
 -16   2   4       98.96       97.61      3.46 o 
 -14   2   4     1177.56     1119.96     13.94 o 
 -12   2   4       26.91       27.49      2.36 o 
 -10   2   4       55.00       43.06      2.46 o 
  -8   2   4     4313.22     4228.42     23.27 o 
  -6   2   4     3005.46     3037.48     16.28 o 
  -4   2   4    10155.10    10373.26     47.50 o 
  -2   2   4     1436.27     1448.66     16.25 o 
   0   2   4      178.24      192.38      3.09 o 
   2   2   4        8.35        1.03      1.60 o 
   4   2   4     5589.55     6061.10     42.46 o 
   6   2   4      452.80      452.70     10.90 o 
   8   2   4     4535.84     4492.92     64.43 o 
  10   2   4       42.80       41.00      2.80 o 
  12   2   4      407.88      408.10      6.16 o 
  14   2   4      532.03      541.40      7.41 o 
  16   2   4        2.09        6.24      2.71 o 
  18   2   4      148.60      144.71      4.92 o 
  20   2   4      271.49      270.06      7.88 o 
 -21   3   4        5.09        6.12      3.71 o 
 -19   3   4      305.91      289.94      7.59 o 
 -17   3   4      476.91      477.49      7.50 o 
 -15   3   4       89.34       84.40      3.68 o 
 -13   3   4        1.34        3.48      2.30 o 
 -11   3   4     1239.70     1219.71     13.05 o 
  -9   3   4        2.80        2.20      3.15 o 
  -7   3   4      145.35      117.37      4.90 o 
  -5   3   4      705.83      691.84     17.16 o 
  -3   3   4      965.69      917.46     14.01 o 
  -1   3   4       28.84       26.89      2.84 o 
   1   3   4      499.45      532.27      6.69 o 
   3   3   4      339.46      322.68      4.66 o 
   5   3   4        4.17        5.27      2.86 o 
   7   3   4     1643.46     1723.97     34.87 o 
   9   3   4     3273.33     3481.01     46.70 o 
  11   3   4     1290.24     1366.34     40.77 o 
  13   3   4      342.92      349.68     11.51 o 
  15   3   4       23.08       30.32      5.50 o 
  17   3   4      240.09      232.91      8.05 o 
 -16   4   4       65.07       66.57      5.21 o 
 -14   4   4        0.11        2.72      3.72 o 
 -12   4   4       12.37        2.31      3.79 o 
 -10   4   4      286.14      275.95      7.28 o 
  -8   4   4     1172.18     1181.45     25.40 o 
  -6   4   4      224.89      222.23      7.15 o 
  -4   4   4      118.62      107.43      4.93 o 
  -2   4   4       42.20       40.67      4.01 o 
   0   4   4       32.07       30.92      4.84 o 
   2   4   4       66.24       56.91      5.65 o 
   4   4   4      164.81      150.57      8.37 o 
   6   4   4     1481.04     1432.36     23.55 o 
   8   4   4      637.97      633.56     16.49 o 
  10   4   4      417.08      387.14     13.71 o 
  12   4   4      163.27      149.73      9.96 o 
  -7   5   4      122.17      143.50      9.10 o 
  -5   5   4      753.29      807.42     21.20 o 
  -3   5   4       69.40       68.62     10.88 o 
   1   5   4       81.27       61.51     10.88 o 
   3   5   4       30.21       33.08     13.55 o 
 -25   1   5      288.22      265.04      7.54 o 
 -23   1   5       15.94       12.88      3.41 o 
 -21   1   5     1239.36     1190.09     13.10 o 
 -19   1   5     3006.96     3165.62     16.78 o 
 -17   1   5     4975.85     4733.92     20.56 o 
 -15   1   5      495.21      496.86      8.77 o 
 -13   1   5      359.78      337.20      4.50 o 
 -11   1   5       80.20       70.77      1.99 o 
  -9   1   5      442.53      551.12      3.71 o 
  -7   1   5      531.62      453.99      8.92 o 
  -5   1   5     8722.55     8256.51     66.40 o 
  -3   1   5     7006.04     6883.74     52.92 o 
  -1   1   5      725.07      636.29      3.37 o 
   1   1   5     3517.51     3967.62     42.75 o 
   3   1   5     8109.86     8732.65     83.96 o 
   5   1   5      142.29      162.52      6.02 o 
   7   1   5     3591.72     3652.01     13.44 o 
   9   1   5     4906.01     4816.79     36.98 o 
  11   1   5     2969.23     2980.63     28.63 o 
  13   1   5       69.89       68.56      3.08 o 
  15   1   5     1712.42     1638.53     12.19 o 
  17   1   5      247.30      220.93      7.05 o 
  19   1   5      456.67      430.74      8.89 o 
  21   1   5      920.25      977.62     23.49 o 
 -24   2   5       52.23       63.33      5.23 o 
 -22   2   5       28.97       34.59      3.50 o 
 -20   2   5       30.45       30.68      3.09 o 
 -18   2   5      143.91      121.92      3.94 o 
 -16   2   5      650.29      656.50      8.17 o 
 -14   2   5      178.84      151.60      3.79 o 
 -12   2   5        6.42       10.50      2.12 o 
 -10   2   5     1658.98     1822.31     10.61 o 
  -8   2   5     2141.37     2340.18     15.67 o 
  -6   2   5     5866.52     5952.82     28.64 o 
  -4   2   5     4521.52     4971.04     21.62 o 
  -2   2   5      139.34      163.38      3.10 o 
   0   2   5       88.37       96.17      2.58 o 
   2   2   5     2815.49     2771.50     15.31 o 
   4   2   5        0.90       -1.34      1.54 o 
   6   2   5      761.42      797.41     14.28 o 
   8   2   5      367.82      358.61      7.85 o 
  10   2   5     1554.42     1604.43     15.66 o 
  12   2   5      459.16      450.92      6.48 o 
  14   2   5       21.42       21.26      3.19 o 
  16   2   5      103.74      116.77      4.41 o 
  18   2   5       91.38       96.80      4.54 o 
 -21   3   5       35.27       37.90      4.20 o 
 -19   3   5      122.09      120.81      5.33 o 
 -17   3   5     2084.87     2116.75     16.92 o 
 -15   3   5      400.90      404.56      7.39 o 
 -13   3   5        0.81        5.50      2.77 o 
 -11   3   5      177.01      161.81      5.34 o 
  -9   3   5        2.92        2.72      2.71 o 
  -7   3   5     1725.34     1721.39     14.93 o 
  -5   3   5     3953.24     3961.98     22.40 o 
  -3   3   5      454.46      441.96      6.76 o 
  -1   3   5      956.33      894.64     11.29 o 
   1   3   5      132.42      132.62      4.30 o 
   3   3   5      392.38      390.67     10.83 o 
   5   3   5       84.81       85.36      6.32 o 
   7   3   5       86.10       75.77      6.73 o 
   9   3   5      726.35      694.53     16.01 o 
  11   3   5     2518.47     2493.49     31.48 o 
  13   3   5      482.47      469.40     11.59 o 
  15   3   5      110.90      115.81      6.27 o 
 -16   4   5      293.85      303.88      8.37 o 
 -14   4   5       22.82       22.12      4.13 o 
 -12   4   5      311.81      302.67      7.95 o 
 -10   4   5      203.51      202.33      7.69 o 
  -8   4   5       66.18       77.24      4.76 o 
  -6   4   5      191.18      181.74      5.88 o 
  -4   4   5     2236.89     2190.70     64.59 o 
  -2   4   5     2278.18     2287.86     29.68 o 
   0   4   5       74.44       68.71      6.12 o 
   2   4   5      194.37      183.07      8.78 o 
   4   4   5        5.88        5.42      4.70 o 
   6   4   5      741.42      715.26     17.19 o 
   8   4   5     1377.74     1336.72     23.94 o 
  10   4   5      490.81      472.15     15.21 o 
  12   4   5        2.70       -0.71      6.64 o 
  -5   5   5      308.58      318.89      9.84 o 
  -3   5   5      422.75      401.34     13.32 o 
   1   5   5       18.82       15.54      9.33 o 
 -26   0   6      869.09      917.25     18.68 o 
 -24   0   6        3.78        0.93      4.47 o 
 -22   0   6      316.66      335.52     14.88 o 
 -20   0   6      210.27      168.56      7.06 o 
 -18   0   6      407.55      376.09     10.99 o 
 -16   0   6      889.61      888.46     19.71 o 
 -14   0   6     6500.99     6566.42    112.57 o 
 -12   0   6     4964.08     5706.98    110.42 o 
 -10   0   6     3220.12     3451.99     22.69 o 
  -8   0   6       18.30       16.42      1.76 o 
  -6   0   6     4559.02     4780.34     39.42 o 
  -4   0   6       12.56       24.70      2.08 o 
  -2   0   6      653.32      481.62     13.32 o 
   0   0   6    12831.81    12218.71    223.86 o 
   2   0   6    17638.00    17197.06     49.92 o 
   4   0   6     4287.46     4930.88     45.35 o 
   6   0   6      818.60      797.95      9.05 o 
   8   0   6     2680.76     2789.05     25.29 o 
  10   0   6       88.93      117.35      3.72 o 
  12   0   6    12245.95    11321.99     63.46 o 
  14   0   6     5550.87     5048.44     38.24 o 
  16   0   6       52.24       43.59      5.15 o 
  18   0   6       44.07       48.56     16.21 o 
  20   0   6      751.42      767.15     27.31 o 
 -25   1   6       34.49       33.50      4.34 o 
 -23   1   6      257.93      254.98      6.93 o 
 -21   1   6      411.94      372.90      7.63 o 
 -19   1   6      653.28      673.25     12.81 o 
 -17   1   6      166.95      167.70      3.87 o 
 -15   1   6      154.18      162.74      3.61 o 
 -13   1   6     2389.84     2477.23     27.39 o 
 -11   1   6      354.21      439.63      6.74 o 
  -9   1   6      313.18      310.87      4.53 o 
  -7   1   6     2252.92     2554.06     29.19 o 
  -5   1   6     1951.23     2055.54     14.69 o 
  -3   1   6      590.85      582.97     11.70 o 
  -1   1   6     5948.19     6463.38     32.18 o 
   1   1   6     1686.06     1849.81     25.49 o 
   3   1   6      159.24      244.63      2.85 o 
   5   1   6      380.70      421.95      4.42 o 
   7   1   6       55.67       46.68      2.24 o 
   9   1   6      638.31      675.39      6.62 o 
  11   1   6      455.56      393.92      6.94 o 
  13   1   6        5.64       16.24      2.39 o 
  15   1   6        4.29        1.07      2.79 o 
  17   1   6      293.91      286.01      7.99 o 
  19   1   6       80.00       82.04      4.93 o 
 -24   2   6       26.30       30.78      4.60 o 
 -22   2   6        2.88        9.12      3.16 o 
 -20   2   6     1998.88     1922.41     21.67 o 
 -18   2   6       72.47       66.75      3.26 o 
 -16   2   6      512.18      546.01      6.78 o 
 -14   2   6     1539.49     1499.78     10.41 o 
 -12   2   6     1547.20     1581.99     10.30 o 
 -10   2   6      205.87      208.31      3.30 o 
  -8   2   6     1674.97     1633.14     15.59 o 
  -6   2   6     1235.80     1299.90      9.70 o 
  -4   2   6      797.74      731.68      7.41 o 
  -2   2   6     1433.14     1430.19     10.53 o 
   0   2   6    17829.85    18393.58     54.87 o 
   2   2   6     1191.09     1200.94     12.28 o 
   4   2   6      529.73      577.05      6.11 o 
   6   2   6      271.26      245.75      5.73 o 
   8   2   6     1532.92     1575.31     11.64 o 
  10   2   6     1188.25     1183.57     19.53 o 
  12   2   6     1812.40     1815.61     23.98 o 
  14   2   6     1244.65     1253.35     15.54 o 
  16   2   6       28.21       28.92      3.34 o 
  18   2   6       12.35        9.33      3.56 o 
 -21   3   6        1.05        3.26      3.91 o 
 -19   3   6      477.10      513.83     10.14 o 
 -17   3   6        6.53        7.27      3.45 o 
 -15   3   6     1458.52     1474.65     31.38 o 
 -13   3   6     1920.41     1828.36     31.43 o 
 -11   3   6      586.57      544.29      8.94 o 
  -9   3   6      128.94      130.94      5.00 o 
  -7   3   6     1503.42     1520.92     11.98 o 
  -5   3   6     2193.91     2231.58     15.48 o 
  -3   3   6       49.27       34.53      3.59 o 
  -1   3   6     2253.74     2226.91     35.19 o 
   1   3   6      513.09      503.82      8.38 o 
   3   3   6       55.24       45.05      5.22 o 
   5   3   6       45.90       41.57      7.99 o 
   7   3   6       99.75       93.87      7.02 o 
   9   3   6      369.86      335.71     19.76 o 
  11   3   6       14.92        9.03      5.91 o 
  13   3   6      427.98      407.18     14.20 o 
  15   3   6      790.83      816.79     15.74 o 
 -16   4   6      340.46      348.76      8.99 o 
 -14   4   6      291.62      291.56      9.13 o 
 -12   4   6      509.20      480.43     13.78 o 
 -10   4   6        0.24       -1.07      3.20 o 
  -8   4   6      295.86      279.72      7.14 o 
  -6   4   6       88.02       80.33      6.17 o 
  -4   4   6      763.21      757.19     11.79 o 
  -2   4   6     1641.48     1661.72     34.46 o 
   0   4   6      350.59      340.64     10.99 o 
   2   4   6      351.06      335.10     11.53 o 
   4   4   6       18.32        4.07      4.93 o 
   6   4   6      602.93      559.34     15.62 o 
   8   4   6        8.37        7.67      9.22 o 
  10   4   6       37.80       40.82      7.69 o 
  -5   5   6      182.82      172.45      9.88 o 
  -3   5   6       66.41       69.21      7.89 o 
 -25   1   7     1038.86     1072.36     16.48 o 
 -23   1   7      304.70      340.78      7.66 o 
 -21   1   7     1477.75     1473.28     17.50 o 
 -19   1   7        1.03        4.71      2.22 o 
 -17   1   7      717.58      680.12      7.73 o 
 -15   1   7      299.19      361.36      4.95 o 
 -13   1   7     5860.28     6112.68     37.39 o 
 -11   1   7     3817.96     3760.36     21.14 o 
  -9   1   7     1254.06     1237.58     10.88 o 
  -7   1   7       25.94       36.78      1.72 o 
  -5   1   7      333.82      371.37      7.72 o 
  -3   1   7     2655.49     2796.15     22.72 o 
  -1   1   7    12094.54    12457.68     68.64 o 
   1   1   7     6127.47     6496.70     50.40 o 
   3   1   7     3142.99     3258.49     20.28 o 
   5   1   7      153.63      202.39      2.83 o 
   7   1   7      146.06      155.60      2.83 o 
   9   1   7     1876.08     1770.55     11.17 o 
  11   1   7     1896.12     1808.66     17.28 o 
  13   1   7      605.75      550.57      6.97 o 
  15   1   7     3025.99     3037.67     19.74 o 
  17   1   7      252.27      263.63      6.99 o 
  19   1   7      214.75      220.39      7.09 o 
 -24   2   7        6.18        3.37      4.15 o 
 -22   2   7      522.04      568.13      8.58 o 
 -20   2   7        3.97        7.17      2.64 o 
 -18   2   7       10.28        5.97      2.43 o 
 -16   2   7     1362.69     1316.63     12.25 o 
 -14   2   7     1029.29      901.98      8.02 o 
 -12   2   7      656.78      617.08      9.63 o 
 -10   2   7       26.76       39.82      1.94 o 
  -8   2   7      693.14      749.41      5.75 o 
  -6   2   7     1044.09     1175.93      9.71 o 
  -4   2   7      884.69      885.18     19.94 o 
  -2   2   7       48.35       44.75      2.12 o 
   0   2   7      602.66      574.16      6.70 o 
   2   2   7     2492.85     2733.81     47.83 o 
   4   2   7      137.87      148.49      3.00 o 
   6   2   7      162.22      171.62      4.68 o 
   8   2   7      739.60      719.90     10.93 o 
  10   2   7      304.30      300.47      5.35 o 
  12   2   7       57.36       59.95      3.31 o 
  14   2   7      933.48      934.07     17.51 o 
  16   2   7       41.49       44.29      4.43 o 
  18   2   7       28.42       30.68      5.08 o 
 -21   3   7        1.03        4.90      4.07 o 
 -19   3   7       70.06       72.34      4.82 o 
 -17   3   7      277.12      252.72      7.10 o 
 -15   3   7      521.74      475.81      8.94 o 
 -13   3   7     1398.35     1323.21     14.27 o 
 -11   3   7      668.36      627.32      9.59 o 
  -9   3   7     3279.86     3277.49     29.17 o 
  -7   3   7       68.72       66.34      3.08 o 
  -5   3   7     1199.21     1184.97     21.48 o 
  -3   3   7     1371.92     1348.40     13.17 o 
  -1   3   7      541.10      523.57      7.60 o 
   1   3   7      850.27      863.99      9.50 o 
   3   3   7     3218.58     3223.68     32.73 o 
   5   3   7       38.60       37.92      5.69 o 
   7   3   7       63.94       53.51      6.59 o 
   9   3   7       26.63       12.39      8.66 o 
  11   3   7        4.28        3.31      5.69 o 
  13   3   7      111.24       99.32      8.59 o 
  15   3   7      783.30      829.58     14.13 o 
 -16   4   7      476.51      479.14     18.05 o 
 -14   4   7      205.61      218.68      9.36 o 
 -12   4   7      651.58      676.60     17.63 o 
 -10   4   7        2.27        3.74      3.72 o 
  -8   4   7       98.63       80.33      4.66 o 
  -6   4   7      245.77      234.34      6.63 o 
  -4   4   7        2.05       -3.72      3.72 o 
  -2   4   7       26.25       26.75      3.56 o 
   0   4   7      816.99      815.52     16.88 o 
   2   4   7      878.85      827.69     31.87 o 
   4   4   7      245.11      235.52     10.33 o 
   6   4   7      874.93      800.15     25.65 o 
   8   4   7       10.98        4.88      6.08 o 
  10   4   7      396.84      387.36     14.74 o 
 -26   0   8      418.94      421.79     12.56 o 
 -24   0   8     1547.10     1466.88     21.83 o 
 -22   0   8      686.56      680.12     13.66 o 
 -20   0   8      393.72      371.63      9.81 o 
 -18   0   8      983.85      951.26     35.83 o 
 -16   0   8     2983.38     3163.99     76.03 o 
 -14   0   8     4937.12     5043.35     37.34 o 
 -12   0   8      312.81      396.22      9.62 o 
 -10   0   8      717.34      610.40      5.83 o 
  -8   0   8     2876.54     2457.61     11.90 o 
  -6   0   8    19585.33    19152.28    339.31 o 
  -4   0   8    21163.09    21100.10     88.60 o 
  -2   0   8    14544.67    14598.84     66.20 o 
   0   0   8     7050.06     7529.36     75.36 o 
   2   0   8      202.58      217.17      5.65 o 
   4   0   8     9186.61     9617.21     33.41 o 
   6   0   8     2069.77     2097.17     25.99 o 
   8   0   8      135.01      117.67      3.66 o 
  10   0   8      299.36      260.69      5.16 o 
  12   0   8     1877.24     1901.87     64.62 o 
  14   0   8       44.03       55.21      5.15 o 
  16   0   8     1476.68     1472.01     33.42 o 
  18   0   8     1807.15     1935.29     26.85 o 
 -25   1   8       41.15       51.36      4.55 o 
 -23   1   8        0.11        2.90      3.37 o 
 -21   1   8     1060.62     1095.23     10.82 o 
 -19   1   8        8.64        7.21      2.22 o 
 -17   1   8       94.29       67.04      2.95 o 
 -15   1   8      839.80      782.03     13.62 o 
 -13   1   8        2.87        1.31      1.49 o 
 -11   1   8     1390.37     1498.20     22.02 o 
  -9   1   8     1608.80     1760.82     16.37 o 
  -7   1   8      156.29      162.82      2.11 o 
  -5   1   8     1436.67     1757.95     12.84 o 
  -3   1   8      218.38      250.88      4.31 o 
  -1   1   8       13.44       31.46      1.36 o 
   1   1   8      108.80      123.41      2.27 o 
   3   1   8      527.35      628.64      8.96 o 
   5   1   8     1732.70     1844.44     14.19 o 
   7   1   8      841.66      865.12      6.09 o 
   9   1   8      257.43      271.43      4.63 o 
  11   1   8     2248.43     2171.86     14.18 o 
  13   1   8        6.77        2.52      2.40 o 
  15   1   8        3.99        3.04      3.14 o 
  17   1   8        0.06        2.40      3.50 o 
 -24   2   8      313.45      302.20      9.33 o 
 -22   2   8     1245.55     1278.66     15.46 o 
 -20   2   8      667.03      695.16      8.44 o 
 -18   2   8      354.88      361.79      8.38 o 
 -16   2   8     3914.05     3723.01     33.39 o 
 -14   2   8     1247.03     1148.64     14.20 o 
 -12   2   8     2955.43     3041.08     47.44 o 
 -10   2   8      574.01      547.12      5.92 o 
  -8   2   8      966.49      960.09      8.21 o 
  -6   2   8      205.61      182.20      4.87 o 
  -4   2   8        3.34        5.15      2.01 o 
  -2   2   8     1977.06     1996.23     21.31 o 
   0   2   8     1075.86     1025.59      9.24 o 
   2   2   8      187.50      132.29      3.74 o 
   4   2   8     1007.94     1086.65     10.19 o 
   6   2   8     4400.37     4401.93     60.55 o 
   8   2   8      993.08      978.01     21.81 o 
  10   2   8       63.22       55.41      3.42 o 
  12   2   8     1557.11     1541.53     13.86 o 
  14   2   8      184.63      182.49      6.65 o 
  16   2   8      247.61      246.36      7.88 o 
 -21   3   8        0.11       -3.26      3.74 o 
 -19   3   8       90.09       86.25      5.17 o 
 -17   3   8       40.20       42.50      4.19 o 
 -15   3   8      226.39      221.85      6.50 o 
 -13   3   8       30.56       34.27      3.54 o 
 -11   3   8      165.73      156.87      5.41 o 
  -9   3   8     3202.07     3164.12     24.64 o 
  -7   3   8     2219.59     2193.93     27.57 o 
  -5   3   8     1318.14     1332.07     15.87 o 
  -3   3   8      101.02      100.13      4.07 o 
  -1   3   8     2140.76     2230.65     16.18 o 
   1   3   8        4.92        5.26      2.64 o 
   3   3   8     1478.15     1509.61     31.76 o 
   5   3   8      233.32      235.77      9.89 o 
   7   3   8      519.03      507.46     14.12 o 
   9   3   8       32.80       31.88      5.87 o 
  11   3   8      307.19      266.88     11.68 o 
  13   3   8      223.33      225.46     11.34 o 
 -16   4   8       78.02       82.55      5.29 o 
 -14   4   8      233.25      232.47      7.37 o 
 -12   4   8      567.27      540.89     10.42 o 
 -10   4   8      789.90      760.94     11.70 o 
  -8   4   8      239.77      228.11      6.85 o 
  -6   4   8     1058.78     1040.56     14.94 o 
  -4   4   8        3.60        3.98      3.07 o 
  -2   4   8       29.02       25.01      5.00 o 
   0   4   8     1134.19     1132.28     20.17 o 
   2   4   8      131.39      127.84      8.23 o 
   4   4   8       36.75       36.45      6.07 o 
   6   4   8      259.78      248.32     11.52 o 
   8   4   8        1.52        2.39      6.48 o 
 -25   1   9      818.81      822.73     12.18 o 
 -23   1   9      444.78      436.10     18.56 o 
 -21   1   9     1652.76     1665.48     22.59 o 
 -19   1   9      220.45      193.69      4.31 o 
 -17   1   9        0.38        1.15      2.47 o 
 -15   1   9      307.01      347.42      4.32 o 
 -13   1   9      752.93      678.84      8.80 o 
 -11   1   9     1952.64     1897.96     14.80 o 
  -9   1   9    11050.66    11095.21     26.17 o 
  -7   1   9        5.68        3.53      1.27 o 
  -5   1   9        4.41        4.66      2.69 o 
  -3   1   9     2188.30     2234.28     12.78 o 
  -1   1   9      335.46      394.95      5.16 o 
   1   1   9     3458.60     3783.87     36.33 o 
   3   1   9     7840.44     7851.82     43.26 o 
   5   1   9     3774.33     3772.45     30.75 o 
   7   1   9     5198.35     5291.50     24.35 o 
   9   1   9      915.49      875.35      8.10 o 
  11   1   9      666.45      607.62      7.21 o 
  13   1   9      147.67      158.66      4.40 o 
  15   1   9     1370.36     1416.21     24.52 o 
  17   1   9      690.07      765.87     14.94 o 
 -24   2   9      745.59      827.09     14.55 o 
 -22   2   9      915.32      927.92     19.69 o 
 -20   2   9      117.38      126.05      4.76 o 
 -18   2   9        7.19        2.53      2.75 o 
 -16   2   9      514.82      447.05      8.12 o 
 -14   2   9        1.25        4.42      2.54 o 
 -12   2   9      949.43      946.36     10.96 o 
 -10   2   9      328.74      313.85      5.97 o 
  -8   2   9     3085.15     3160.57     16.42 o 
  -6   2   9     1514.69     1428.51     11.14 o 
  -4   2   9        4.63        6.10      2.12 o 
  -2   2   9       86.88      100.12      3.72 o 
   0   2   9       20.51       21.41      2.48 o 
   2   2   9        7.74        6.96      2.39 o 
   4   2   9      911.36      940.87     11.21 o 
   6   2   9      225.95      213.40      8.79 o 
   8   2   9     1494.23     1393.04     14.51 o 
  10   2   9       18.20       16.22      3.31 o 
  12   2   9      143.70      152.33      5.93 o 
  14   2   9       15.72       22.29      4.12 o 
  16   2   9       90.82       74.83      6.58 o 
 -21   3   9      283.98      284.89      8.30 o 
 -19   3   9       29.18       19.32      4.08 o 
 -17   3   9      306.50      308.15     11.13 o 
 -15   3   9        2.50        2.39      3.12 o 
 -13   3   9      744.44      719.18     10.62 o 
 -11   3   9      392.67      373.69      7.64 o 
  -9   3   9      624.33      580.90      9.12 o 
  -7   3   9      907.90      853.99     10.71 o 
  -5   3   9     2102.63     2078.11     39.71 o 
  -3   3   9      261.61      258.39      6.12 o 
  -1   3   9       14.56        8.45      2.61 o 
   1   3   9      118.41      105.03      6.73 o 
   3   3   9     1884.96     1805.54     24.80 o 
   5   3   9      494.17      463.66     13.44 o 
   7   3   9      157.65      157.84      8.71 o 
   9   3   9        0.35        5.58      5.24 o 
  11   3   9      135.66      151.82      9.70 o 
  13   3   9       19.64       29.26      7.24 o 
 -16   4   9       81.44       72.98      5.33 o 
 -14   4   9        0.07        1.62      3.70 o 
 -12   4   9      832.23      807.25     12.40 o 
 -10   4   9     1612.70     1510.51     16.49 o 
  -8   4   9     1510.38     1421.11     21.96 o 
  -6   4   9        1.85        3.50      3.55 o 
  -4   4   9       70.20       55.42      4.14 o 
  -2   4   9      148.67      145.89     12.66 o 
   0   4   9      400.35      388.04     12.33 o 
   2   4   9      239.05      246.13     12.32 o 
   4   4   9      228.81      222.90     10.59 o 
   6   4   9      336.61      342.10     20.43 o 
   8   4   9      104.38      105.44      8.98 o 
 -26   0  10      215.51      241.48      9.96 o 
 -24   0  10      843.51      811.17     16.88 o 
 -22   0  10     1022.99     1042.94     41.64 o 
 -20   0  10       52.75       55.15      5.02 o 
 -18   0  10     1219.05     1333.08     23.92 o 
 -16   0  10       13.60        8.54      2.56 o 
 -14   0  10     2151.90     2161.57     23.48 o 
 -12   0  10     6783.36     7098.05     78.88 o 
 -10   0  10     1414.34     1334.37      9.13 o 
  -8   0  10     2232.84     2327.09     12.22 o 
  -6   0  10    15047.22    15343.99    134.88 o 
  -4   0  10     6994.63     7076.72     39.83 o 
  -2   0  10     3458.89     3535.73     25.82 o 
   0   0  10        3.21        6.56      2.16 o 
   2   0  10     1339.16     1299.40     21.56 o 
   4   0  10    16017.09    16034.58    138.37 o 
   6   0  10     5212.77     4930.16    111.90 o 
   8   0  10     1820.99     1793.28     29.17 o 
  10   0  10       38.23       39.41      3.17 o 
  12   0  10     1130.75     1159.30     17.58 o 
  14   0  10      192.95      179.41      8.16 o 
  16   0  10      688.82      684.51     28.54 o 
 -25   1  10      109.41      127.17      9.68 o 
 -23   1  10        6.23       10.77      3.35 o 
 -21   1  10        1.42        0.87      2.33 o 
 -19   1  10      790.43      733.46      7.67 o 
 -17   1  10      420.78      372.09      5.39 o 
 -15   1  10       50.68       44.13      2.14 o 
 -13   1  10      790.58      824.97      8.63 o 
 -11   1  10      888.89      912.98     10.23 o 
  -9   1  10      534.36      434.34      5.46 o 
  -7   1  10      230.49      239.12      2.36 o 
  -5   1  10     2023.37     2059.21     23.85 o 
  -3   1  10      456.08      420.23      6.67 o 
  -1   1  10       58.97       61.37      2.02 o 
   1   1  10       46.94       51.87      2.01 o 
   3   1  10      756.99      794.42      7.09 o 
   5   1  10     2133.30     2136.76      9.95 o 
   7   1  10       10.83        8.70      2.18 o 
   9   1  10      338.17      310.24      5.41 o 
  11   1  10      204.96      201.62      5.71 o 
  13   1  10        0.02       -2.86      2.86 o 
  15   1  10      113.89      111.27      5.31 o 
  17   1  10      151.25      187.39      7.86 o 
 -24   2  10      372.18      411.72      9.37 o 
 -22   2  10        0.50        1.23      3.37 o 
 -20   2  10     1531.07     1510.62     15.83 o 
 -18   2  10      744.06      705.73     10.36 o 
 -16   2  10      319.14      293.48      6.72 o 
 -14   2  10      699.88      662.26      9.41 o 
 -12   2  10       17.62       16.61      2.32 o 
 -10   2  10     3412.02     3324.02     32.56 o 
  -8   2  10     4826.92     4697.91     19.57 o 
  -6   2  10     4030.97     4065.47     41.60 o 
  -4   2  10       77.35       86.29      3.40 o 
  -2   2  10     1072.33     1048.43      9.85 o 
   0   2  10        1.25        0.23      2.35 o 
   2   2  10      895.28      875.04      9.03 o 
   4   2  10     1523.84     1586.89     21.43 o 
   6   2  10     1368.34     1272.64     19.70 o 
   8   2  10      657.13      611.76      9.82 o 
  10   2  10     1491.44     1467.84     15.81 o 
  12   2  10        0.08        1.97      3.62 o 
  14   2  10      254.18      261.06      7.89 o 
 -21   3  10      517.18      553.31     10.86 o 
 -19   3  10      552.19      535.05     10.27 o 
 -17   3  10      121.50      122.02      5.41 o 
 -15   3  10       35.12       40.40      3.98 o 
 -13   3  10       16.69       17.28      3.27 o 
 -11   3  10      321.42      314.18      7.16 o 
  -9   3  10      175.05      176.87      5.07 o 
  -7   3  10      177.91      173.65      4.93 o 
  -5   3  10      953.16      968.30     11.86 o 
  -3   3  10       36.99       34.54      3.21 o 
  -1   3  10     1582.38     1514.00     13.58 o 
   1   3  10       40.21       41.49      5.24 o 
   3   3  10      358.89      372.93     11.76 o 
   5   3  10      127.82      148.11      9.10 o 
   7   3  10      170.41      150.68     12.21 o 
   9   3  10      218.31      222.52     10.75 o 
  11   3  10       51.24       48.57      7.04 o 
 -16   4  10       90.40       85.70      5.53 o 
 -14   4  10       95.45       90.84      5.49 o 
 -12   4  10        5.85        3.60      3.44 o 
 -10   4  10       11.80        8.11      3.52 o 
  -8   4  10      884.23      837.88     14.21 o 
  -6   4  10      159.59      159.91      7.87 o 
  -4   4  10       12.00        8.01      3.51 o 
  -2   4  10      272.18      274.19     10.43 o 
   0   4  10        2.63        5.04      4.80 o 
   2   4  10       38.91       25.60      5.91 o 
   4   4  10      445.94      426.75     18.88 o 
   6   4  10      211.20      224.24     16.99 o 
 -25   1  11       58.67       63.60      4.80 o 
 -23   1  11        0.78        0.70      3.12 o 
 -21   1  11      501.48      522.67      9.25 o 
 -19   1  11     1566.17     1475.20     12.40 o 
 -17   1  11     8404.32     8318.49     34.81 o 
 -15   1  11       30.10       22.89      1.90 o 
 -13   1  11      641.81      624.50      7.14 o 
 -11   1  11       35.85       42.86      1.93 o 
  -9   1  11     3118.38     3054.16     19.46 o 
  -7   1  11     2304.35     2232.29     21.54 o 
  -5   1  11    13131.42    13576.99    114.75 o 
  -3   1  11     5477.56     5331.88     30.21 o 
  -1   1  11      243.22      247.14      7.72 o 
   1   1  11      213.51      230.23      3.91 o 
   3   1  11       27.21       18.76      2.14 o 
   5   1  11       70.09       53.43      3.52 o 
   7   1  11      796.08      847.17     14.14 o 
   9   1  11     2917.46     2923.99     37.13 o 
  11   1  11     2327.65     2457.17     22.34 o 
  13   1  11        0.56        0.02      3.42 o 
  15   1  11      182.00      199.22      7.96 o 
 -24   2  11        8.47        5.78      4.07 o 
 -22   2  11      164.11      161.39      7.92 o 
 -20   2  11       77.78       80.09      4.55 o 
 -18   2  11      311.76      320.51      7.23 o 
 -16   2  11     1010.33      986.23     11.83 o 
 -14   2  11       12.31       14.80      3.02 o 
 -12   2  11        0.01       -1.90      2.13 o 
 -10   2  11      393.68      352.49      6.84 o 
  -8   2  11     1049.31     1025.42     10.20 o 
  -6   2  11        0.20        1.10      2.26 o 
  -4   2  11     2906.61     2941.42     24.97 o 
  -2   2  11      244.86      227.18      5.02 o 
   0   2  11      530.02      551.30     13.65 o 
   2   2  11      396.68      358.62      7.15 o 
   4   2  11       47.53       31.17      5.18 o 
   6   2  11      785.27      791.91     32.53 o 
   8   2  11     1121.68     1085.21     15.55 o 
  10   2  11      611.72      581.02     10.46 o 
  12   2  11        1.33       -1.54      3.75 o 
  14   2  11       33.10       39.81      4.92 o 
 -21   3  11      629.15      643.00     21.54 o 
 -19   3  11      347.65      339.68      8.45 o 
 -17   3  11     1510.61     1486.18     16.89 o 
 -15   3  11      631.70      602.54     11.28 o 
 -13   3  11       13.34       12.90      3.14 o 
 -11   3  11      206.80      200.59      6.03 o 
  -9   3  11       44.23       41.37      2.89 o 
  -7   3  11       35.67       30.85      3.21 o 
  -5   3  11     2196.58     2125.43     32.73 o 
  -3   3  11      720.30      692.88      9.34 o 
  -1   3  11       16.42       13.16      2.74 o 
   1   3  11        0.03        3.47      4.05 o 
   3   3  11        1.19       -1.27      4.54 o 
   5   3  11      167.76      172.81     15.21 o 
   7   3  11     2058.50     2008.22     29.04 o 
   9   3  11      297.58      313.93     12.71 o 
  11   3  11      226.05      228.91     11.82 o 
 -16   4  11      283.03      287.43      8.51 o 
 -14   4  11       16.67       17.71      3.90 o 
 -12   4  11      152.46      142.83      6.10 o 
 -10   4  11      117.36       99.29      5.24 o 
  -8   4  11      440.79      411.99     13.21 o 
  -6   4  11      399.66      405.12      9.57 o 
  -4   4  11     1463.64     1485.21     18.12 o 
  -2   4  11      650.33      648.47     15.70 o 
   0   4  11        9.00       11.56      7.44 o 
   2   4  11        0.06       -0.14      5.12 o 
   4   4  11      101.57       96.56      8.37 o 
   6   4  11       37.54       36.56      7.18 o 
 -26   0  12     1078.45     1060.12     22.10 o 
 -24   0  12        6.11        4.14      8.44 o 
 -22   0  12      283.77      247.78     13.44 o 
 -20   0  12     7582.43     7742.41     46.36 o 
 -18   0  12      462.57      445.88     10.93 o 
 -16   0  12      926.70      889.83      9.58 o 
 -14   0  12     5571.21     5771.89     44.21 o 
 -12   0  12       66.45       58.62      2.90 o 
 -10   0  12        2.27        9.50      2.15 o 
  -8   0  12     2986.86     3262.13     27.27 o 
  -6   0  12      399.11      329.19     17.67 o 
  -4   0  12     2446.50     2365.71     49.41 o 
  -2   0  12     3641.53     3702.85     74.61 o 
   0   0  12     3835.52     3830.76     29.61 o 
   2   0  12     4838.60     4504.53     58.62 o 
   4   0  12     4370.15     4296.89     62.37 o 
   6   0  12      830.68      866.78     16.49 o 
   8   0  12     1807.65     1931.46     28.56 o 
  10   0  12     1351.06     1502.88     20.10 o 
  12   0  12      896.00     1023.49     17.97 o 
  14   0  12     1666.19     1933.15     26.28 o 
 -25   1  12        0.06        0.37      4.36 o 
 -23   1  12        2.00       -1.05      2.81 o 
 -21   1  12      172.71      147.75      4.58 o 
 -19   1  12      120.37      137.12      4.72 o 
 -17   1  12       73.32       64.76      3.04 o 
 -15   1  12       56.60       58.83      2.29 o 
 -13   1  12        4.58        2.03      1.73 o 
 -11   1  12     3471.12     3469.07     30.19 o 
  -9   1  12       97.56       94.73      2.99 o 
  -7   1  12     1011.75     1071.27     16.64 o 
  -5   1  12     1526.46     1479.43     11.60 o 
  -3   1  12      379.17      351.96      9.07 o 
  -1   1  12      491.42      468.29      6.58 o 
   1   1  12       52.22       65.91      5.19 o 
   3   1  12      550.06      546.92      7.54 o 
   5   1  12      446.14      452.85      5.94 o 
   7   1  12      130.14      107.36      6.41 o 
   9   1  12       41.74       29.76      3.54 o 
  11   1  12      314.28      289.78     11.83 o 
  13   1  12        1.37        0.93      5.09 o 
  15   1  12      112.33      125.78      8.79 o 
 -24   2  12       98.04      105.75      5.63 o 
 -22   2  12      297.87      301.27      7.74 o 
 -20   2  12      724.90      705.53     10.88 o 
 -18   2  12      463.03      461.75      8.54 o 
 -16   2  12      195.06      192.34      5.76 o 
 -14   2  12     1549.15     1502.77     14.40 o 
 -12   2  12      330.12      334.64      5.74 o 
 -10   2  12      678.06      624.58     10.00 o 
  -8   2  12      731.54      726.40      8.89 o 
  -6   2  12     2361.45     2342.30     24.57 o 
  -4   2  12      215.38      191.51      4.74 o 
  -2   2  12     4314.38     4086.03     25.09 o 
   0   2  12      809.28      777.45      9.11 o 
   2   2  12     1243.79     1155.70     11.21 o 
   4   2  12      616.07      607.40     13.81 o 
   6   2  12        1.60       -3.20      4.42 o 
   8   2  12      454.75      470.91     13.35 o 
  10   2  12      492.67      485.51      9.67 o 
  12   2  12     1473.34     1598.13     18.15 o 
 -21   3  12       93.37       87.62      5.64 o 
 -19   3  12      209.98      211.41      7.12 o 
 -17   3  12      438.41      427.39      9.03 o 
 -15   3  12      286.00      290.96      7.43 o 
 -13   3  12      900.59      894.60     13.97 o 
 -11   3  12       26.62       29.70      3.53 o 
  -9   3  12      128.69      118.96      3.97 o 
  -7   3  12     1496.34     1513.12     38.19 o 
  -5   3  12      281.32      257.54      6.91 o 
  -3   3  12      104.30      107.29      7.34 o 
  -1   3  12      381.94      390.39      9.55 o 
   1   3  12       71.16       84.59      6.73 o 
   3   3  12       62.64       53.50      6.77 o 
   5   3  12      176.32      163.11      9.18 o 
   7   3  12     1235.76     1240.77     23.23 o 
   9   3  12      342.93      358.73     21.10 o 
 -16   4  12      350.80      361.25     12.69 o 
 -14   4  12      229.13      235.42      7.67 o 
 -12   4  12        4.27        8.28      3.71 o 
 -10   4  12        3.78       -1.13      3.45 o 
  -8   4  12      255.06      232.21      7.05 o 
  -6   4  12       21.53       23.44      4.51 o 
  -4   4  12       96.98      107.00      7.62 o 
  -2   4  12      140.34      153.50     15.66 o 
   0   4  12      335.63      354.05     12.79 o 
   2   4  12        0.50       -2.29      5.72 o 
   4   4  12      297.25      274.52     12.39 o 
 -25   1  13      476.60      514.02     14.13 o 
 -23   1  13       36.56       36.25      3.93 o 
 -21   1  13       59.27       64.59      4.17 o 
 -19   1  13      244.54      252.48      6.21 o 
 -17   1  13     2204.53     2264.15     32.51 o 
 -15   1  13      178.03      187.45      5.66 o 
 -13   1  13     5083.69     4943.72     49.64 o 
 -11   1  13     4748.45     4421.91     18.32 o 
  -9   1  13     1213.14     1210.01     11.62 o 
  -7   1  13       33.68       36.97      2.93 o 
  -5   1  13     3483.37     3407.89     22.23 o 
  -3   1  13      125.08      108.79      3.86 o 
  -1   1  13     4589.52     4363.53     38.68 o 
   1   1  13     8266.96     8043.46     33.72 o 
   3   1  13     1658.54     1805.63     16.86 o 
   5   1  13       14.98       28.86      2.85 o 
   7   1  13      585.03      544.07     10.67 o 
   9   1  13      124.80      136.80      5.34 o 
  11   1  13      489.00      481.75      9.29 o 
  13   1  13      432.57      425.61     16.32 o 
 -24   2  13      425.39      469.62     17.21 o 
 -22   2  13       49.20       55.72      4.51 o 
 -20   2  13        5.84        4.72      3.48 o 
 -18   2  13       24.88       22.56      3.50 o 
 -16   2  13       13.37       13.80      3.28 o 
 -14   2  13      884.84      914.15      9.57 o 
 -12   2  13      673.55      616.61     15.18 o 
 -10   2  13      797.16      775.17     10.15 o 
  -8   2  13     1003.01      933.61     16.33 o 
  -6   2  13        2.20       -2.51      2.55 o 
  -4   2  13      186.41      209.82      7.82 o 
  -2   2  13       15.61       26.53      2.83 o 
   0   2  13      197.92      228.00      5.42 o 
   2   2  13      171.10      174.27      4.99 o 
   4   2  13       23.95       28.61      4.90 o 
   6   2  13       85.99       65.53     14.43 o 
   8   2  13      356.28      345.56     11.85 o 
  10   2  13       83.16       86.56      7.56 o 
  12   2  13       82.20       85.72      5.73 o 
 -21   3  13        0.16       -2.85      3.94 o 
 -19   3  13      117.55      112.69      5.68 o 
 -17   3  13      285.34      304.25     10.42 o 
 -15   3  13       75.31       82.14      4.86 o 
 -13   3  13     1145.74     1079.03     14.81 o 
 -11   3  13      320.11      317.72      7.53 o 
  -9   3  13       23.36       24.89      2.82 o 
  -7   3  13       19.22       17.42      3.06 o 
  -5   3  13      859.95      847.56     15.51 o 
  -3   3  13      406.66      382.27      7.98 o 
  -1   3  13      811.10      839.65     16.87 o 
   1   3  13      140.80      170.10      8.86 o 
   3   3  13      882.89      880.24     18.60 o 
   5   3  13      263.23      269.32     11.46 o 
   7   3  13      416.31      439.22     34.98 o 
   9   3  13      601.11      632.74     41.19 o 
 -14   4  13      118.95      118.86      6.08 o 
 -12   4  13      423.28      411.05      9.50 o 
 -10   4  13      105.90      112.94      7.88 o 
  -8   4  13        1.43        3.24      3.68 o 
  -6   4  13      183.81      191.86      6.32 o 
  -4   4  13      287.59      296.94     14.66 o 
  -2   4  13       47.33       56.04     12.55 o 
   0   4  13      715.87      753.16     30.09 o 
   2   4  13      604.83      651.22     20.99 o 
 -26   0  14       68.18       55.93      6.75 o 
 -24   0  14      267.81      254.81      9.73 o 
 -22   0  14     1646.51     1666.94     26.31 o 
 -20   0  14      290.53      278.10      9.04 o 
 -18   0  14      610.55      644.03     10.03 o 
 -16   0  14     4967.23     5078.24     55.13 o 
 -14   0  14     7994.42     8013.62     71.99 o 
 -12   0  14     7772.19     7778.49     43.40 o 
 -10   0  14     1897.87     1817.82     33.07 o 
  -8   0  14      103.19       98.51      7.40 o 
  -6   0  14     2240.00     2305.28     33.31 o 
  -4   0  14        0.92       48.10     31.64 o 
  -2   0  14    11128.37     9566.27    703.18 o 
   0   0  14      193.34      197.20     12.55 o 
   2   0  14       74.49       70.36      4.60 o 
   4   0  14        1.37        8.00      3.22 o 
   6   0  14     2666.51     2883.00     77.09 o 
   8   0  14      249.75      257.94      7.99 o 
  10   0  14      546.62      542.95     19.32 o 
  12   0  14      549.57      583.15     20.65 o 
 -25   1  14        6.99        0.29      5.65 o 
 -23   1  14        0.80        5.78      3.39 o 
 -21   1  14      211.95      207.05      7.69 o 
 -19   1  14      433.23      458.76      8.71 o 
 -17   1  14      381.76      401.73      5.62 o 
 -15   1  14       48.83       48.93      2.61 o 
 -13   1  14      328.20      325.54      7.53 o 
 -11   1  14      702.20      603.34     10.03 o 
  -9   1  14      209.37      173.91      3.84 o 
  -7   1  14      335.12      351.06      6.34 o 
  -5   1  14        1.83        0.74      2.57 o 
  -3   1  14       43.80       72.06      3.65 o 
  -1   1  14      859.80      893.75     10.48 o 
   1   1  14      625.33      639.45     16.83 o 
   3   1  14     1484.95     1435.45     17.89 o 
   5   1  14      232.95      221.43      5.99 o 
   7   1  14       87.34       88.06      4.67 o 
   9   1  14        0.72        2.19      3.39 o 
  11   1  14       80.05       88.93      9.24 o 
  13   1  14      322.11      390.40     16.66 o 
 -24   2  14      139.74      165.67      6.75 o 
 -22   2  14      235.90      264.00      7.49 o 
 -20   2  14       94.39       88.36      4.93 o 
 -18   2  14        4.31        1.76      2.92 o 
 -16   2  14     1911.75     1869.57     20.19 o 
 -14   2  14     2960.23     3144.09     21.64 o 
 -12   2  14       15.43       17.15      2.40 o 
 -10   2  14     2279.42     2237.61     14.16 o 
  -8   2  14       99.67      102.05      4.23 o 
  -6   2  14     1865.55     1757.41     14.62 o 
  -4   2  14     1206.27     1250.83     14.89 o 
  -2   2  14     1774.64     1888.11     46.09 o 
   0   2  14     2283.66     2331.66     36.91 o 
   2   2  14     1313.06     1272.48     20.02 o 
   4   2  14      207.99      210.55      9.33 o 
   6   2  14      124.51      104.37      7.29 o 
   8   2  14        7.80        9.38      5.42 o 
  10   2  14      151.89      134.12      8.93 o 
 -21   3  14       68.51       64.85      5.26 o 
 -19   3  14      168.59      171.58      6.53 o 
 -17   3  14        1.46        2.51      3.47 o 
 -15   3  14      767.97      701.42     12.93 o 
 -13   3  14       51.54       38.21      3.93 o 
 -11   3  14      113.44      113.66      4.47 o 
  -9   3  14       11.41       10.94      2.80 o 
  -7   3  14       26.84       26.18      3.27 o 
  -5   3  14      206.85      196.82      6.34 o 
  -3   3  14      587.48      583.88      9.29 o 
  -1   3  14      710.79      709.10     21.98 o 
   1   3  14      394.34      388.30     12.48 o 
   3   3  14      489.94      474.72     14.37 o 
   5   3  14      598.26      622.51     16.95 o 
   7   3  14      322.18      318.31     13.34 o 
 -14   4  14      129.58      124.95      6.36 o 
 -12   4  14      103.52       99.28      5.58 o 
 -10   4  14       22.07       17.93      4.09 o 
  -8   4  14       50.33       41.96      4.68 o 
  -6   4  14      179.77      183.65      6.52 o 
  -4   4  14      292.30      304.84     11.52 o 
  -2   4  14      320.83      327.48     20.76 o 
   0   4  14      138.59      143.42     21.10 o 
 -25   1  15     2101.36     2146.48     54.63 o 
 -23   1  15     1353.22     1366.07     20.93 o 
 -21   1  15     1233.02     1270.91     33.02 o 
 -19   1  15       15.38       12.77      3.49 o 
 -17   1  15      152.09      157.15      4.18 o 
 -15   1  15      278.25      293.20      5.28 o 
 -13   1  15     2336.52     2249.19     25.18 o 
 -11   1  15      259.16      296.42      4.88 o 
  -9   1  15     3336.65     3198.65     27.16 o 
  -7   1  15     1803.48     1636.07     27.76 o 
  -5   1  15       26.70       47.68      3.36 o 
  -3   1  15      606.87      521.84     18.58 o 
  -1   1  15      308.40      321.98      6.38 o 
   1   1  15      133.97      148.81      4.83 o 
   3   1  15     1844.05     1770.69     49.62 o 
   5   1  15     1544.07     1434.22     24.65 o 
   7   1  15      236.42      258.67      7.76 o 
   9   1  15      316.17      327.08     10.77 o 
  11   1  15       33.22       33.21      8.11 o 
 -24   2  15      110.19      134.56      6.28 o 
 -22   2  15      491.04      502.99     11.31 o 
 -20   2  15       22.17       25.58      3.86 o 
 -18   2  15       47.60       45.10      3.99 o 
 -16   2  15       59.05       59.08      4.26 o 
 -14   2  15        1.25        4.04      2.42 o 
 -12   2  15      450.60      390.75      7.40 o 
 -10   2  15     1123.59     1116.54     10.04 o 
  -8   2  15      959.96      927.09     11.45 o 
  -6   2  15       19.47       23.55      3.13 o 
  -4   2  15       36.56       27.09      2.97 o 
  -2   2  15      582.49      529.07      8.26 o 
   0   2  15     1577.74     1581.48     34.36 o 
   2   2  15       56.44       68.35      6.12 o 
   4   2  15      553.82      550.25     14.04 o 
   6   2  15     1276.87     1301.23     22.14 o 
   8   2  15       36.00       34.02      5.92 o 
  10   2  15        0.71        1.71      5.75 o 
 -19   3  15        0.73       -0.84      3.76 o 
 -17   3  15       17.17       11.97      3.83 o 
 -15   3  15       44.98       55.42      4.48 o 
 -13   3  15     1411.21     1353.58     15.59 o 
 -11   3  15     1391.59     1408.42     22.66 o 
  -9   3  15      580.31      568.35     13.67 o 
  -7   3  15        0.17       -1.67      2.96 o 
  -5   3  15       40.21       43.48      3.65 o 
  -3   3  15       14.43       15.03      3.24 o 
  -1   3  15     1176.67     1214.36     21.27 o 
   1   3  15      695.52      689.23     16.56 o 
   3   3  15      384.09      367.82     13.21 o 
   5   3  15      440.43      480.16     15.22 o 
 -12   4  15       53.10       52.44      4.99 o 
 -10   4  15      341.13      341.70      8.94 o 
  -8   4  15     1223.39     1159.89     15.29 o 
  -6   4  15      275.90      318.80     17.99 o 
  -4   4  15        0.01       -0.79      5.56 o 
  -2   4  15        1.07       -0.21      5.85 o 
 -20   0  16     1438.66     1517.52     19.94 o 
 -18   0  16        2.53        5.39      3.68 o 
 -16   0  16      360.41      388.64     19.10 o 
 -14   0  16     3143.12     2950.30     74.78 o 
 -12   0  16       38.46       35.11      3.98 o 
 -10   0  16     7465.19     6644.24     58.85 o 
  -8   0  16     1491.59     1485.41     25.09 o 
  -6   0  16     3713.89     3258.21     28.16 o 
  -4   0  16       11.09        3.60      4.05 o 
  -2   0  16      884.05      780.01     31.09 o 
   0   0  16      129.82      121.56      6.98 o 
   2   0  16     2889.55     2613.91     28.42 o 
   4   0  16      696.24      669.73     14.60 o 
   6   0  16     3251.91     3062.07     50.19 o 
 -25   1  16      260.19      253.89     10.21 o 
 -23   1  16       71.90       72.31      6.09 o 
 -21   1  16       72.30       71.67      4.89 o 
 -19   1  16       34.43       43.92      3.87 o 
 -17   1  16        5.38        3.29      2.46 o 
 -15   1  16      192.18      155.38      3.95 o 
 -13   1  16      998.64     1026.93      8.79 o 
 -11   1  16       62.56       49.84      2.82 o 
  -9   1  16      265.57      261.27      5.28 o 
  -7   1  16       26.25       43.55      3.43 o 
  -5   1  16      122.77      157.18      4.86 o 
  -3   1  16      394.80      337.37      6.74 o 
  -1   1  16     1337.15     1311.45     12.90 o 
   1   1  16        0.53        0.04      2.82 o 
   3   1  16      310.47      300.66      6.86 o 
   5   1  16      794.34      828.18     17.10 o 
   7   1  16       10.40        7.90      5.56 o 
   9   1  16       47.83       61.78      5.20 o 
 -24   2  16      284.52      276.16      9.40 o 
 -22   2  16     1578.39     1679.63     24.58 o 
 -20   2  16      225.49      229.02      6.85 o 
 -18   2  16      673.71      700.81     12.28 o 
 -16   2  16      417.05      383.59      8.18 o 
 -14   2  16       67.98       62.27      3.31 o 
 -12   2  16      482.24      439.96      9.83 o 
 -10   2  16      703.18      656.64     11.89 o 
  -8   2  16     1511.48     1452.18     14.29 o 
  -6   2  16     1893.80     1878.74     16.27 o 
  -4   2  16        4.97        8.30      2.81 o 
  -2   2  16      478.21      485.60     13.46 o 
   0   2  16      183.31      179.05      7.22 o 
   2   2  16      945.52     1034.07     30.87 o 
   4   2  16     2732.15     2894.63     46.52 o 
   6   2  16     2116.74     2238.53     29.98 o 
   8   2  16      291.94      309.79     15.21 o 
 -19   3  16      123.44      114.43      6.04 o 
 -17   3  16       16.68       18.59      3.98 o 
 -15   3  16       37.24       37.68      4.43 o 
 -13   3  16       50.82       52.43      6.22 o 
 -11   3  16     1706.59     1728.56     26.23 o 
  -9   3  16      962.21      982.70     19.39 o 
  -7   3  16     1216.66     1271.68     16.35 o 
  -5   3  16        1.05        2.14      3.17 o 
  -3   3  16        2.32        4.13      3.74 o 
  -1   3  16        3.18        6.17      5.06 o 
   1   3  16        2.52       -1.27      5.01 o 
   3   3  16      615.14      720.80     20.32 o 
   5   3  16        4.21       -1.11      6.39 o 
 -10   4  16      614.14      565.42     11.29 o 
  -8   4  16      598.48      593.09     17.12 o 
  -6   4  16      726.02      859.45     19.15 o 
 -25   1  17      210.25      213.94     13.44 o 
 -23   1  17      122.41      139.18      5.85 o 
 -21   1  17      242.12      264.47      7.44 o 
 -19   1  17     1288.23     1400.15     15.61 o 
 -17   1  17     5141.21     5002.89     37.98 o 
 -15   1  17     1114.06     1141.29     20.21 o 
 -13   1  17      781.11      730.59      8.04 o 
 -11   1  17      190.67      202.47      4.35 o 
  -9   1  17     1306.72     1219.95     18.09 o 
  -7   1  17      402.17      408.31     13.11 o 
  -5   1  17     3635.29     3641.50     61.19 o 
  -3   1  17     1582.32     1592.83     28.32 o 
  -1   1  17      405.19      386.92      7.47 o 
   1   1  17       40.75       45.34      3.87 o 
   3   1  17     1558.05     1505.90     17.89 o 
   5   1  17      590.87      578.69     15.08 o 
   7   1  17      606.57      548.83     24.98 o 
   9   1  17     1292.89     1276.66     36.86 o 
 -22   2  17       84.81       83.24      5.47 o 
 -20   2  17        0.65        4.10      3.84 o 
 -18   2  17      135.14      138.06      5.83 o 
 -16   2  17        1.24        5.80      3.38 o 
 -14   2  17        5.43        7.48      2.52 o 
 -12   2  17       18.80       21.86      2.75 o 
 -10   2  17      595.63      607.97      7.92 o 
  -8   2  17      122.62      127.88      5.05 o 
  -6   2  17       47.75       44.43      3.78 o 
  -4   2  17     2221.85     2149.83     18.01 o 
  -2   2  17     1365.00     1293.92     16.14 o 
   0   2  17       14.46       17.65      3.92 o 
   2   2  17       30.70       17.97      5.56 o 
   4   2  17        0.11       -4.31      9.33 o 
   6   2  17       11.97       -6.26      6.88 o 
 -19   3  17      277.87      285.10      8.42 o 
 -17   3  17      120.45      110.33      5.84 o 
 -15   3  17       59.51       66.85      4.95 o 
 -13   3  17        6.04        4.93      3.78 o 
 -11   3  17       97.02       95.75      4.44 o 
  -9   3  17     1175.83     1199.71     21.92 o 
  -7   3  17      834.73      851.37     13.27 o 
  -5   3  17     1277.71     1289.42     23.65 o 
  -3   3  17     1472.82     1525.85     34.53 o 
  -1   3  17        0.59       -1.39      5.57 o 
   1   3  17      107.62      103.02     18.76 o 
   3   3  17      193.25      232.56     11.45 o 
 -22   0  18      678.86      794.12     15.62 o 
 -20   0  18     1384.13     1487.32     20.41 o 
 -18   0  18     1877.79     1968.20     62.51 o 
 -16   0  18        0.82        0.71      3.73 o 
 -14   0  18      447.29      374.45      9.42 o 
 -12   0  18        6.18       10.36      3.35 o 
 -10   0  18        0.19        7.35      3.53 o 
  -8   0  18      725.20      843.85     20.21 o 
  -6   0  18     1937.44     2140.95     32.87 o 
  -4   0  18       79.79       89.56      6.39 o 
  -2   0  18     5647.30     5232.67     42.06 o 
   0   0  18       57.04       62.14      5.91 o 
   2   0  18      101.61      112.79      7.47 o 
   4   0  18      242.07      241.48     11.77 o 
   6   0  18      384.31      351.98     22.43 o 
 -25   1  18        1.41       -0.36      4.21 o 
 -23   1  18       42.35       47.29      4.57 o 
 -21   1  18      103.51      105.27      6.38 o 
 -19   1  18        0.29        4.60      2.68 o 
 -17   1  18      938.99      962.74     10.51 o 
 -15   1  18      374.45      361.24      6.69 o 
 -13   1  18       32.47       28.34      2.59 o 
 -11   1  18      197.27      173.04      5.78 o 
  -9   1  18      218.69      221.15      5.20 o 
  -7   1  18      721.60      624.45     33.14 o 
  -5   1  18      261.70      230.28      5.97 o 
  -3   1  18      217.00      205.74      5.86 o 
  -1   1  18       36.62       27.80      3.59 o 
   1   1  18      291.01      288.22      7.06 o 
   3   1  18      497.15      454.14     10.48 o 
   5   1  18        0.88        5.57      5.71 o 
   7   1  18       64.61       62.35      7.99 o 
 -22   2  18      171.92      174.71      6.86 o 
 -20   2  18      726.49      690.01     12.44 o 
 -18   2  18      860.79      885.56     13.32 o 
 -16   2  18     1406.69     1445.93     15.41 o 
 -14   2  18      790.22      790.23      9.11 o 
 -12   2  18      242.97      225.16      5.26 o 
 -10   2  18      314.56      313.05      6.02 o 
  -8   2  18      715.38      714.68     10.68 o 
  -6   2  18      968.42      947.46     12.21 o 
  -4   2  18      364.25      349.51      7.72 o 
  -2   2  18      563.25      567.79      9.64 o 
   0   2  18      231.18      219.91     10.21 o 
   2   2  18       46.44       46.09      6.57 o 
   4   2  18      123.83      144.92      9.42 o 
   6   2  18      653.60      683.39     18.34 o 
 -17   3  18       73.42       88.73      5.80 o 
 -15   3  18      617.05      615.07     11.59 o 
 -13   3  18        2.78       -1.97      3.69 o 
 -11   3  18      717.05      722.35     21.01 o 
  -9   3  18        3.54        4.97      3.77 o 
  -7   3  18      286.63      284.81      7.81 o 
  -5   3  18     1443.59     1481.38     22.85 o 
  -3   3  18     1068.05     1089.44     21.94 o 
  -1   3  18      850.04      914.96     20.41 o 
   1   3  18        3.22       -0.43      6.33 o 
 -23   1  19      116.30      137.38      8.46 o 
 -21   1  19      385.82      393.14     42.64 o 
 -19   1  19      452.64      491.62     12.48 o 
 -17   1  19      266.31      244.31      6.11 o 
 -15   1  19       76.78       90.03      3.75 o 
 -13   1  19      788.81      723.39      8.83 o 
 -11   1  19      859.43      785.99      9.22 o 
  -9   1  19        7.55       10.95      2.73 o 
  -7   1  19      202.01      192.72      7.12 o 
  -5   1  19     3584.86     3472.86     52.18 o 
  -3   1  19      502.39      484.58     10.64 o 
  -1   1  19      640.41      613.73     17.64 o 
   1   1  19     2862.98     2862.35     60.87 o 
   3   1  19      523.06      500.98     15.15 o 
   5   1  19       16.74       21.55      6.60 o 
 -22   2  19        5.40        1.37      4.23 o 
 -20   2  19      530.85      569.48     16.31 o 
 -18   2  19     1306.72     1383.80     16.01 o 
 -16   2  19       64.81       59.25      4.03 o 
 -14   2  19      336.38      354.52      6.52 o 
 -12   2  19     1166.31     1167.80     11.33 o 
 -10   2  19      218.11      224.93      7.80 o 
  -8   2  19       24.67       23.02      3.39 o 
  -6   2  19      379.05      368.69      8.14 o 
  -4   2  19        0.15        2.23      3.09 o 
  -2   2  19       28.32       30.83      5.35 o 
   0   2  19      502.76      509.44     15.19 o 
   2   2  19       77.64       80.16     10.77 o 
   4   2  19       12.06       25.25      7.20 o 
 -17   3  19      764.92      764.04     18.06 o 
 -15   3  19       49.47       65.26      5.38 o 
 -13   3  19      111.87      105.83      5.09 o 
 -11   3  19      949.72     1012.60     19.28 o 
  -9   3  19        5.34        6.67      5.13 o 
  -7   3  19       40.00       39.04      4.59 o 
  -5   3  19      254.56      263.24     17.87 o 
  -3   3  19      242.47      255.09     12.11 o 
  -1   3  19      681.66      771.57     19.74 o 
 -22   0  20       93.93      100.55      6.95 o 
 -20   0  20      348.05      409.78     13.32 o 
 -18   0  20      368.34      445.91     12.10 o 
 -16   0  20     1474.71     1434.26     19.78 o 
 -14   0  20     2321.39     2216.06     45.08 o 
 -12   0  20      281.22      291.48     14.10 o 
 -10   0  20     1298.73     1234.34     26.87 o 
  -8   0  20      531.56      435.92     15.54 o 
  -6   0  20       25.99       29.70      7.55 o 
  -4   0  20      668.29      649.09     35.09 o 
  -2   0  20     3700.58     3772.33     97.15 o 
   0   0  20     4346.85     4535.21    252.16 o 
   2   0  20     2431.82     2446.67    107.81 o 
   4   0  20       46.47       48.90      7.99 o 
 -23   1  20       96.46      101.73      8.03 o 
 -21   1  20       12.82       21.84      5.44 o 
 -19   1  20       17.13       21.15      3.48 o 
 -17   1  20      178.19      159.55      6.67 o 
 -15   1  20      603.72      577.41      9.01 o 
 -13   1  20      387.74      408.55      7.87 o 
 -11   1  20      284.18      268.93      6.43 o 
  -9   1  20       15.23       15.81      3.09 o 
  -7   1  20      236.06      203.99      6.08 o 
  -5   1  20       38.48       32.07      3.55 o 
  -3   1  20      202.81      198.32      6.23 o 
  -1   1  20       45.54       45.53      4.26 o 
   1   1  20       20.65       21.89      4.10 o 
   3   1  20        6.12       -1.17      6.49 o 
   5   1  20       37.52       34.74      8.09 o 
 -20   2  20       82.93       79.61      5.60 o 
 -18   2  20        8.92        6.10      4.10 o 
 -16   2  20      674.33      681.70      8.87 o 
 -14   2  20     2109.33     2124.18     15.62 o 
 -12   2  20     1451.54     1495.86     13.15 o 
 -10   2  20      332.75      317.52      6.40 o 
  -8   2  20      208.51      211.16      6.65 o 
  -6   2  20      132.91      133.53      5.68 o 
  -4   2  20      512.91      500.96     10.03 o 
  -2   2  20     3444.71     3430.55     36.29 o 
   0   2  20       92.81       81.55      8.38 o 
   2   2  20      643.28      691.43     26.98 o 
 -15   3  20      259.11      270.07     11.45 o 
 -13   3  20      300.70      305.32     13.72 o 
 -11   3  20       66.49       70.15      4.56 o 
  -9   3  20        6.33        4.08      3.86 o 
  -7   3  20      155.06      144.14      6.59 o 
  -5   3  20      369.07      367.73     14.46 o 
 -21   1  21        3.22        7.33      7.55 o 
 -19   1  21        0.37       -1.57      3.01 o 
 -17   1  21      195.87      184.13      7.82 o 
 -15   1  21     1219.62     1228.42     35.86 o 
 -13   1  21     2852.55     2868.26     57.85 o 
 -11   1  21     1045.76     1119.43     13.11 o 
  -9   1  21      302.19      311.50      7.38 o 
  -7   1  21      327.88      309.66      7.40 o 
  -5   1  21       45.76       50.26      4.16 o 
  -3   1  21      178.82      171.04      9.07 o 
  -1   1  21     2135.55     2201.00     22.56 o 
   1   1  21      740.92      725.19     13.91 o 
   3   1  21      287.54      269.33     12.77 o 
 -20   2  21      340.63      337.58     12.56 o 
 -18   2  21       54.52       58.92      5.38 o 
 -16   2  21       35.72       43.31      3.65 o 
 -14   2  21      132.65      139.87      5.68 o 
 -12   2  21       43.62       52.14      3.68 o 
 -10   2  21      379.19      349.12      6.94 o 
  -8   2  21      435.37      425.47      9.26 o 
  -6   2  21       45.93       38.99      4.29 o 
  -4   2  21      177.28      163.36      6.49 o 
  -2   2  21        0.52       -1.77      6.02 o 
   0   2  21      197.84      226.80     11.95 o 
 -22   0  22     1300.12     1366.38     31.09 o 
 -20   0  22      515.23      583.09     45.08 o 
 -18   0  22       34.68       49.90      6.19 o 
 -16   0  22     1584.63     1598.84     22.22 o 
 -14   0  22      224.11      243.86      8.87 o 
 -12   0  22      536.87      524.20     12.55 o 
 -10   0  22     1972.02     1919.42     24.10 o 
  -8   0  22     3362.77     3318.21     32.89 o 
  -6   0  22      358.96      351.53     11.23 o 
  -4   0  22       40.82       39.40      6.32 o 
  -2   0  22      230.18      235.14     10.91 o 
   0   0  22      328.47      355.20     17.65 o 
   2   0  22     1485.38     1615.29     26.05 o 
 -21   1  22       61.27       65.21      6.90 o 
 -19   1  22        0.82        3.94      3.30 o 
 -17   1  22        0.05       -1.24      2.90 o 
 -15   1  22      453.06      485.57     10.19 o 
 -13   1  22       38.93       40.62      3.86 o 
 -11   1  22       90.88       97.00      4.83 o 
  -9   1  22        0.64        3.71      3.03 o 
  -7   1  22      517.00      499.27     11.30 o 
  -5   1  22        0.01        2.09      3.37 o 
  -3   1  22       12.21       11.96      3.68 o 
  -1   1  22      495.75      493.20     10.04 o 
   1   1  22        0.02       -1.85      6.31 o 
 -18   2  22      321.04      353.87     13.53 o 
 -16   2  22        5.72        7.36      3.45 o 
 -14   2  22       96.20      101.93      4.74 o 
 -12   2  22        0.79       -3.08      3.16 o 
 -10   2  22     1430.57     1440.95     15.09 o 
  -8   2  22      707.57      723.21     15.82 o 
  -6   2  22     1278.95     1268.63     15.92 o 
  -4   2  22        2.36        6.85      4.23 o 
 -19   1  23      635.75      694.73     11.07 o 
 -17   1  23      383.84      362.01      8.00 o 
 -15   1  23      269.91      274.28      7.66 o 
 -13   1  23      132.74      112.34      5.13 o 
 -11   1  23     1238.51     1305.07     23.43 o 
  -9   1  23     1244.92     1255.47     26.15 o 
  -7   1  23     1368.40     1413.71     17.03 o 
  -5   1  23     1926.12     1993.98     19.43 o 
  -3   1  23     1548.38     1571.89     33.52 o 
 -14   2  23       10.71       15.67      3.88 o 
 -12   2  23        1.71        4.50      3.72 o 
 -10   2  23      224.90      243.56      7.59 o 
  -8   2  23        0.11        1.47      3.69 o 
  -6   2  23       25.37       16.70      4.44 o 
 -18   0  24     1862.63     1970.86     82.94 o 
 -16   0  24     3558.62     3755.03     37.06 o 
 -14   0  24       37.57       31.25      5.31 o 
 -12   0  24       66.34       57.54      6.10 o 
 -10   0  24      791.94      824.52     17.04 o 
  -8   0  24     1487.16     1524.81     48.41 o 
  -6   0  24     1465.97     1459.13     39.97 o 
  -4   0  24      570.77      557.66     18.76 o 
 -17   1  24      135.75      139.42      5.70 o 
 -15   1  24       40.24       43.60      4.09 o 
 -13   1  24      117.47      129.79      6.61 o 
 -11   1  24       47.67       49.69      4.23 o 
  -9   1  24       11.92       11.36      3.47 o 
  -7   1  24      247.38      246.02      9.04 o 
  -5   1  24      110.86      120.18      6.09 o 
 -13   1  25      149.31      140.76      5.94 o 
 -11   1  25      282.10      267.50      9.26 o 
                                                 
